# Supplementary material for: Signatures of cytoplasmic proteins in the exoproteome distinguish community- and hospital-associated methicillin-resistant Staphylococcus aureus USA300 lineages
Source: Virulence. 2017 May 5;8(6):891–907. doi: 10.1080/21505594.2017.1325064 (PMC5626246; doi:10.1080/21505594.2017.1325064)
Supplement: KVIR_S_1325064.zip [file kvir-08-06-1325064-s001.zip]

Archive with 12 entries (12 files):
- KVIR_S_1325064_Table 10.xlsx
- KVIR_S_1325064_Fig 1.pdf
- KVIR_S_1325064_Fig 2.pdf
- KVIR_S_1325064_Table 1.xlsx
- KVIR_S_1325064_Table 2.xlsx
- KVIR_S_1325064_Table 3.xlsx
- KVIR_S_1325064_Table 4.xlsx
- KVIR_S_1325064_Table 5.xlsx
- KVIR_S_1325064_Table 6.docx
- KVIR_S_1325064_Table 7.docx
- KVIR_S_1325064_Table 8.docx
- KVIR_S_1325064_Table 9.docx
