# Supplementary material for: Signatures of cytoplasmic proteins in the exoproteome distinguish community- and hospital-associated methicillin-resistant Staphylococcus aureus USA300 lineages
Source: Virulence. 2017 May 5;8(6):891–907. doi: 10.1080/21505594.2017.1325064 (PMC5626246; doi:10.1080/21505594.2017.1325064)
Supplement: KVIR_S_1325064.zip [file kvir-08-06-1325064-s001.zip › KVIR_S_1325064_Table 10.xlsx]

## Sheet: Sheet2
probe	sequence
psma1-4_for	GATAACTATGTACAATGAAG
psma1-4_rev_T7	CTAATACGACTCACTATAGGGAGACTTAAATTATTTTGCGAAAA
ebps_for	ATGTCTAATAATTTTAAAGA
ebps_rev_T7	GAAATCTAATACGACTCACTATAGGGAGAATGATGTTCTTTAGGTTCAT
fabF_for	ATGAGTCAAAATAAAAGAGT
fabF_rev_T7	GAAATCTAATACGACTCACTATAGGGAGATGCCATATGAGTAATTGGTG
rpoB_for	TTGGCAGGTCAAGTTGTCCA
rpoB_rev_T7	GAAATCTAATACGACTCACTATAGGGAGAATGCACGTAACAATACTGTT
