# Supplementary material for: Signatures of cytoplasmic proteins in the exoproteome distinguish community- and hospital-associated methicillin-resistant Staphylococcus aureus USA300 lineages
Source: Virulence. 2017 May 5;8(6):891–907. doi: 10.1080/21505594.2017.1325064 (PMC5626246; doi:10.1080/21505594.2017.1325064)
Supplement: KVIR_S_1325064.zip [file kvir-08-06-1325064-s001.zip › KVIR_S_1325064_Table 1.xlsx]

## Sheet: virulence genes present- absent
					CADK							HADK							HANL-DE
	Virulence Finder Name	Gene (Prokka)	Functional annotation		D15	D29	D32	D37	D61	D69		D3	D17	D22	D30	D53	D66		E75	E166	E276
core	lukE	lukEv	Leucotoxin LukEv precursor		yes	yes	yes	yes	yes	yes		yes	yes	yes	yes	yes	yes		yes	yes	yes
	splA	splA	Serine protease SplA precursor		yes	yes	yes	yes	yes	yes		yes	yes	yes	yes	yes	yes		yes	yes	yes
	splB	splB	Serine protease SplB precursor		yes	yes	yes	yes	yes	yes		yes	yes	yes	yes	yes	yes		yes	yes	yes
	hlgA	hlgA	Gamma-hemolysin component A precursor		yes	yes	yes	yes	yes	yes		yes	yes	yes	yes	yes	yes		yes	yes	yes
	hlgC	hlgC	Gamma-hemolysin component C precursor		yes	yes	yes	yes	yes	yes		yes	yes	yes	yes	yes	yes		yes	yes	yes
	hlgB	hlgB	Gamma-hemolysin component B precursor		yes	yes	yes	yes	yes	yes		yes	yes	yes	yes	yes	yes		yes	yes	yes
	aur	aur	Zinc metalloproteinase aureolysin precursor		yes	yes	yes	yes	yes	yes		yes	yes	yes	yes	yes	yes		yes	yes	yes
	lukD	lukDv	Leucotoxin LukDv precursor		yes	yes	yes	yes	yes	yes		yes	yes	yes	yes	yes	yes		yes	yes	yes
	splE	splE	Serine protease SplE precursor		yes	yes	yes	yes	yes	yes		yes	yes	yes	yes	yes	yes		yes	yes	yes
	hlb	hlb_2	Phospholipase C precursor		yes	yes	yes	yes	yes	yes		yes	yes	yes	yes	yes	yes		yes	yes	yes
accessory	sak	sak	Staphylokinase precursor		yes	yes	yes	yes	no	yes		yes	no	no	no	no	yes		no	yes	yes
	scn	scn_3	Staphylococcal complement inhibitor precursor		yes	yes	yes	yes	no	yes		yes	no	no	no	no	yes		no	yes	yes
	sej	entA_2	Enterotoxin type A precursor		no	no	no	no	no	no		yes	yes	yes	yes	yes	yes		no	no	yes
	ser	entG	Enterotoxin type G precursor		no	no	no	no	no	no		yes	yes	yes	yes	yes	yes		no	no	yes
	seq	entA_2	Enterotoxin type A precursor		yes	yes	yes	yes	yes	yes		no	no	no	no	no	no		no	no	no
	lukF-PV	lukDv_1	Leucotoxin LukDv precursor		yes	yes	yes	yes	yes	yes		no	no	no	no	no	no		no	no	no
	sek	entA_1	Enterotoxin type A precursor		yes	yes	yes	yes	yes	yes		no	no	no	no	no	no		no	no	no
	lukS-PV	hlgC_2	Gamma-hemolysin component C precursor		yes	yes	yes	yes	yes	yes		no	no	no	no	no	no		no	no	no
	sed	entD	Enterotoxin type D precursor		no	no	no	no	no	no		yes	yes	yes	no	yes	yes		no	no	no
	sed	entD	Enterotoxin type D precursor		no	no	no	no	no	no		yes	no	no	yes	no	no		no	no	yes
	sea	entA_3	Enterotoxin type A precursor		no	no	no	no	no	no		yes	no	no	no	no	no		no	yes	yes
