# Supplementary material for: Signatures of cytoplasmic proteins in the exoproteome distinguish community- and hospital-associated methicillin-resistant Staphylococcus aureus USA300 lineages
Source: Virulence. 2017 May 5;8(6):891–907. doi: 10.1080/21505594.2017.1325064 (PMC5626246; doi:10.1080/21505594.2017.1325064)
Supplement: KVIR_S_1325064.zip [file kvir-08-06-1325064-s001.zip › KVIR_S_1325064_Table 2.xlsx]

## Sheet: Sheet1
				CADK							HADK							HANL-DE
Resistance gene	Phenotype	Prokka gene	Prokka Annotation	D15	D29	D32	D37	D61	D69		D3	D17	D22	D30	D53	D66		E75	E166	E276
norA	Fluoroquinolone resistance	tetA_1	Tetracycline resistance protein, class B	yes	yes	yes	yes	yes	yes		yes	yes	yes	yes	yes	yes		yes	yes	yes
tet(K)	Tetracycline resistance	hsrA	putative transport protein HsrA	yes	no	no	no	no	no		no	no	no	no	no	no		no	no	no
aac(6')-aph(2'')	Aminoglycoside resistance	aacA-aphD	Bifunctional AAC/APH	no	no	no	no	no	no		yes	no	no	no	no	no		no	no	no
msr(A)	Macrolide, Lincosamide and Streptogramin B resistance	yheS_3	putative ABC transporter ATP-binding protein YheS	yes	no	yes	yes	yes	yes		no	no	no	no	no	no		no	no	no
msr(A)	Macrolide, Lincosamide and Streptogramin B resistance	yheS_4	putative ABC transporter ATP-binding protein YheS	yes	no	no	no	no	no		no	no	no	no	no	no		no	no	no
mecA	Beta-lactam resistance	pbp	Beta-lactam-inducible penicillin-binding protein	yes	yes	yes	yes	yes	yes		yes	yes	yes	yes	yes	yes		yes	yes	yes
erm(A)	Macrolide resistance	ermA1	rRNA adenine N-6-methyltransferase	no	no	no	no	no	no		no	yes	yes	yes	yes	yes		yes	no	no
erm(C)	Macrolide resistance	ermC	rRNA adenine N-6-methyltransferase	no	no	no	no	no	no		no	no	no	no	no	no		no	yes	no
aadD	Aminoglycoside resistance	knt	Kanamycin nucleotidyltransferase	no	no	no	no	no	no		no	no	no	no	no	no		yes	no	yes
spc	Aminoglycoside resistance	ant1	Streptomycin 3''-adenylyltransferase	no	no	no	no	no	no		no	yes	yes	yes	yes	yes		yes	no	no
aph(3')-III	Aminoglycoside resistance	aphA	Aminoglycoside 3'-phosphotransferase	yes	no	yes	yes	yes	yes		no	no	no	no	no	no		no	no	no
blaZ	Beta-lactam resistance	blaZ	Beta-lactamase precursor	yes	no	yes	yes	yes	yes		yes	yes	yes	no	yes	yes		yes	no	yes
mph(C)	Macrolide resistance	group_634	Phosphotransferase enzyme family protein	yes	no	yes	yes	yes	yes		no	no	no	no	no	no		no	no	no
mph(C)	Macrolide resistance	group_635	Phosphotransferase enzyme family protein	yes	no	no	no	no	no		no	no	no	no	no	no		no	no	no
