# Supplementary material for: Signatures of cytoplasmic proteins in the exoproteome distinguish community- and hospital-associated methicillin-resistant Staphylococcus aureus USA300 lineages
Source: Virulence. 2017 May 5;8(6):891–907. doi: 10.1080/21505594.2017.1325064 (PMC5626246; doi:10.1080/21505594.2017.1325064)
Supplement: KVIR_S_1325064.zip [file kvir-08-06-1325064-s001.zip › KVIR_S_1325064_Table 4.xlsx]

## Sheet: Exponential_significant
CADK vs HANL-DE
Protein ID	Prokaryote ID	Product	CADK	HANL-DE	fold induction	p-value
f67245p1844	isdB	Iron-regulated surface determinant protein B precursor	23.6591	52.9935	0.446453	0.0238095
f67263p2645	isdA	Iron-regulated surface determinant protein A precursor	13.528	25.1257	0.538414	0.0238095
f67263p1193	group_1086	hypothetical protein	15.3098	47.506	0.322271	0.0238095
f67263p1322	dnaK_2	Chaperone protein DnaK	37.3858	20.9317	1.78609	0.047619
f67238p182	atl_1	Bifunctional autolysin precursor	13.0802	32.3782	0.403984	0.047619
f67263p1021	rpsA_1	30S ribosomal protein S1	24.8268	9.48945	2.61625	0.0238095
f67263p664	groL	60 kDa chaperonin	19.2906	9.29077	2.07632	0.0238095
f67263p2201	group_2302	hypothetical protein	7.57529	11.5142	0.65791	0.0238095
f67263p2394	hel	Lipoprotein E precursor	6.20282	14.2535	0.435179	0.0238095
f67263p1389	gnd	6-phosphogluconate dehydrogenase decarboxylating	9.41949	6.36847	1.47908	0.047619
f67263p2615	rplY	50S ribosomal protein L25	10.2431	4.90047	2.09022	0.047619
f67263p273	fhuD_1	Iron(3 )-hydroxamate-binding protein FhuD precursor	4.0483	6.735	0.601084	0.0238095
f67244p4	speC_2	Exotoxin type C precursor	1.7417	4.64408	0.375036	0.047619
f67264p1012	group_3452	phosphoribosylformylglycinamidine synthase subunit PurS	9.49681	4.07002	2.33336	0.0238095
f67263p1677	sarA	Transcriptional regulator SarA	5.26496	1.902	2.76812	0.047619
f67263p1616	gatB_2	Aspartyl/glutamyl-tRNA(Asn/Gln) amidotransferase subunit B	6.39813	3.74658	1.70772	0.0238095
f67263p2312	folD	Bifunctional protein FolD protein	4.60352	1.1568	3.97953	0.0238095
f67263p287	ssaA2_3	Staphylococcal secretory antigen ssaA2 precursor	5.53498	14.8276	0.373289	0.0238095
f67263p2032	crr	Glucose-specific phosphotransferase enzyme IIA component	6.04251	3.67598	1.64378	0.0238095
f67239p1645	scn_1	Staphylococcal complement inhibitor precursor	5.33935	2.24912	2.37398	0.034
HADK vs CADK
Protein ID	Prokaryote ID	product	HADK	CADK	fold induction	p-value
f67263p826	fba	Fructose-bisphosphate aldolase	0.790158	4.41847	0.178831	0.0238095
f67239p1645	scn_1	Staphylococcal complement inhibitor precursor	11.6138	5.33935	2.17514	0.025974
f67244p2526	group_2994	N-acetylmuramoyl-L-alanine amidase domain-containing protein precursor	34.77	21.0201	1.65413	0.0411255
f67263p1193	group_1086	hypothetical protein	33.1578	15.3098	2.16578	0.0021645
f67234p1820	isaA	putative transglycosylase IsaA precursor	34.5104	17.5095	1.97095	0.0411255
f67238p182	atl_1	Bifunctional autolysin precursor	34.817	13.0802	2.6618	0.004329
f67263p1021	rpsA_1	30S ribosomal protein S1	12.8303	24.8268	0.516794	0.00865801
f67263p1776	ltaS	Lipoteichoic acid synthase	23.4451	13.8863	1.68836	0.0411255
f67263p1194	group_359	superantigen-like protein	22.7186	5.37402	4.22749	0.0238095
f67263p1674	group_2105	hypothetical protein	14.355	9.78572	1.46694	0.0411255
f67263p664	groL	60 kDa chaperonin	11.8064	19.2906	0.612027	0.0411255
f67263p2505	pyk	Pyruvate kinase	4.83019	7.89502	0.611803	0.0411255
f67263p2394	hel	Lipoprotein E precursor	11.8088	6.20282	1.90377	0.004329
f67263p2283	pdhA	Pyruvate dehydrogenase E1 component subunit alpha	5.36244	8.64252	0.620472	0.025974
f67240p2071	tkt	Transketolase	8.62754	11.5484	0.747078	0.0411255
f67263p2003	ponA	Penicillin-binding protein 1A/1B	13.142	9.30044	1.41305	0.0151515
f67263p506	purA	Adenylosuccinate synthetase	5.71582	8.6121	0.663697	0.0151515
f67244p1826	group_108	Staphylocoagulase precursor	1.02293	6.40902	0.159607	0.0190476
f67263p1389	gnd	6-phosphogluconate dehydrogenase decarboxylating	5.99693	9.41949	0.636651	0.025974
f67263p2615	rplY	50S ribosomal protein L25	7.75854	10.2431	0.757443	0.0411255
f67263p273	fhuD_1	Iron(3 )-hydroxamate-binding protein FhuD precursor	5.67039	4.0483	1.40068	0.025974
f67245p197	metG	Methionine--tRNA ligase	4.30906	7.42393	0.580429	0.0021645
f67263p1857	group_2606	Ureidoglycolate lyase	1.97889	5.40732	0.365966	0.030303
f67237p498	clpC	ATP-dependent Clp protease ATP-binding subunit ClpC	4.62113	9.9721	0.463406	0.025974
f67263p1234	rplT	50S ribosomal protein L20	3.7375	7.20988	0.518386	0.0411255
f67264p1012	group_3452	phosphoribosylformylglycinamidine synthase subunit PurS	4.81738	9.49681	0.507263	0.004329
f67263p504	rplI	50S ribosomal protein L9	1.59846	4.15869	0.384366	0.030303
f67263p2164	group_172	hypothetical protein	3.06401	5.44071	0.563163	0.025974
f67263p287	ssaA2_3	Staphylococcal secretory antigen ssaA2 precursor	11.7852	5.53498	2.12921	0.00865801
f67263p1869	glnA	Glutamine synthetase	2.39548	4.82447	0.496526	0.00865801
f67263p2171	pgl	6-phosphogluconolactonase	1.75087	4.11443	0.425543	0.004329
f67263p2032	crr	Glucose-specific phosphotransferase enzyme IIA component	3.6085	6.04251	0.597186	0.025974
f67263p2361	group_2452	hypothetical protein	4.16287	1.11092	3.74724	0.0190476
f67263p2301	purD	Phosphoribosylamine--glycine ligase	2.45743	5.12371	0.47962	0.017316
f67263p1727	group_2094	putative transcriptional regulatory protein	1.37137	2.57478	0.532616	0.031746
f67236p131	group_3042	hypothetical protein	2.74071	4.6698	0.586901	0.0151515
HADK vs HANL-DE
Protein ID	Prokaryote ID	product	HADK	HANL-DE	fold induction	p-value
f67245p1844	isdB	Iron-regulated surface determinant protein B precursor	25.3068	52.9935	0.477546	0.047619
f67263p1322	dnaK_2	Chaperone protein DnaK	28.5825	20.9317	1.36551	0.047619
f67244p2072	hchA	Molecular chaperone Hsp31 and glyoxalase 3	11.4257	9.2224	1.2389	0.047619
f67263p1208	yfmC_2	Fe(3 )-citrate-binding protein YfmC precursor	4.91672	2.20302	2.23181	0.047619
f67263p273	fhuD_1	Iron(3 )-hydroxamate-binding protein FhuD precursor	5.67039	6.735	0.841929	0.047619

## Sheet: Stationary_significant
CADK vs HANL-DE
Protein ID	Prokaryote ID	product	CADK	HANL-DE	fold induction	p-value
f67262p2208	set_15	Exotoxin15	5.58081	3.63423	1.53562	0.0238095
f67263p1674	group_2105	hypothetical protein	10.0877	13.226	0.762714	0.0238095
f67263p2090	katA	Catalase	8.17988	5.35775	1.52674	0.0238095
f67263p2003	ponA	Penicillin-binding protein 1A/1B	8.6278	2.91348	2.96133	0.0238095
f67263p92	group_1886	CsbD-like protein	5.61539	3.14655	1.78462	0.047619
f67263p826	fba	Fructose-bisphosphate aldolase	4.60327	3.05398	1.5073	0.0357143
f67237p498	clpC	ATP-dependent Clp protease ATP-binding subunit ClpC	7.12623	3.0963	2.30153	0.047619
f67263p1234	rplT	50S ribosomal protein L20	4.58866	2.59193	1.77036	0.0357143
f67264p1012	group_3452	phosphoribosylformylglycinamidine synthase subunit PurS	10.0708	5.34667	1.88356	0.0238095
f67263p2292	ptsI	Phosphoenolpyruvate-protein phosphotransferase	4.67145	2.22193	2.10243	0.0357143
f67263p1616	gatB_2	Aspartyl/glutamyl-tRNA(Asn/Gln) amidotransferase subunit B	4.33533	2.4346	1.78071	0.0357143
f67264p895	group_3457	putative hydrolase	3.08928	1.47693	2.09168	0.0238095
f67263p1516	group_1151	putative amino-acid ABC transporter-binding protein precursor	2.49514	1.96405	1.27041	0.0357143
f67263p2008	gpsB	Cell cycle protein GpsB	4.82627	1.72918	2.79107	0.0238095
f67263p2043	pepF1_2	Oligoendopeptidase F plasmid	1.13349	2.64255	0.428939	0.0357143
HADK vs CADK
Protein ID	Prokaryote ID	product	HADK	CADK	fold induction	p-value
f67239p1645	scn_1	Staphylococcal complement inhibitor precursor	9.56757	4.25042	2.25097	0.00865801
f67243p354	zinT	Metal-binding protein ZinT precursor	40.4228	32.1805	1.25613	0.0411255
f67263p1893	cspA_2	Cold shock protein CspA	36.6543	18.5083	1.98043	0.0411255
f67263p1831	gapA1	Glyceraldehyde-3-phosphate dehydrogenase 1	21.3286	15.7108	1.35757	0.0021645
f67263p1021	rpsA_1	30S ribosomal protein S1	14.9714	26.0301	0.575158	0.00865801
f67262p2208	set_15	Exotoxin15	11.4164	5.58081	2.04565	0.00865801
f67263p2090	katA	Catalase	5.45988	8.17988	0.667476	0.0411255
f67263p2201	group_2302	hypothetical protein	6.14883	3.23742	1.8993	0.031746
f67240p2071	tkt	Transketolase	6.18751	9.10952	0.679235	0.0411255
f67263p176	rpoB	DNA-directed RNA polymerase subunit beta	2.57124	5.14173	0.500073	0.00865801
f67244p1826	group_108	Staphylocoagulase precursor	0.902717	5.94716	0.15179	0.047619
f67263p1389	gnd	6-phosphogluconate dehydrogenase decarboxylating	4.52082	6.72346	0.672396	0.00865801
f67263p168	group_2158	Putative pyridoxal phosphate-dependent acyltransferase	3.82298	7.19304	0.531482	0.025974
f67241p200	ebpS	Elastin-binding protein EbpS	6.22471	4.08696	1.52307	0.025974
f67263p1234	rplT	50S ribosomal protein L20	3.16682	4.58866	0.690142	0.017316
f67264p1012	group_3452	phosphoribosylformylglycinamidine synthase subunit PurS	6.00892	10.0708	0.596668	0.0021645
f67263p179	rplJ	50S ribosomal protein L10	4.45008	1.76161	2.52615	0.0380952
f67263p2032	crr	Glucose-specific phosphotransferase enzyme IIA component	3.62347	4.44836	0.814565	0.030303
f67263p2517	group_1078	Putative universal stress protein	4.52596	5.20413	0.869685	0.017316
f67263p873	menB	14-Dihydroxy-2-naphthoyl-CoA synthase	1.53612	3.42777	0.448142	0.00952381
f67263p2008	gpsB	Cell cycle protein GpsB	2.70128	4.82627	0.559705	0.0151515
f67235p2250	fabF	3-oxoacyl-[acyl-carrier-protein] synthase 2	1.69054	2.27142	0.744268	0.017316
f67263p1859	cdr	Coenzyme A disulfide reductase	1.23066	2.61847	0.46999	0.031746
f67264p154	htrA	Serine protease Do-like HtrA	2.18993	4.09163	0.53522	0.0411255
f67263p1727	group_2094	putative transcriptional regulatory protein	1.2103	2.33262	0.518859	0.004329
f67263p2043	pepF1_2	Oligoendopeptidase F plasmid	2.63386	1.13349	2.32367	0.00793651
HADK vs HANL-DE
Protein ID	Prokaryote ID	product	HADK	HANL-DE	fold induction	p-value
f67245p1844	isdB	Iron-regulated surface determinant protein B precursor	40.3267	58.0955	0.694146	0.0238095
f67263p2003	ponA	Penicillin-binding protein 1A/1B	6.62657	2.91348	2.27445	0.0238095
f67263p273	fhuD_1	Iron(3 )-hydroxamate-binding protein FhuD precursor	3.14114	5.39432	0.582306	0.047619
f67263p164	ilvE	putative branched-chain-amino-acid aminotransferase	2.95638	4.58475	0.64483	0.0238095
f67263p828	pyrG	CTP synthase	2.24415	3.21702	0.697587	0.047619
f67263p199	pdxS	Pyridoxal biosynthesis lyase PdxS	2.4747	4.74348	0.521705	0.0357143
f67263p1581	ftsZ	Cell division protein FtsZ	5.00832	2.4368	2.05528	0.047619
f67264p895	group_3457	putative hydrolase	4.74442	1.47693	3.21234	0.0238095
f67263p1859	cdr	Coenzyme A disulfide reductase	1.23066	3.11337	0.395282	0.0357143
f67263p2551	ytpP	Thioredoxin-like protein YtpP	2.69455	1.6121	1.67145	0.047619
