# Supplementary material for: Signatures of cytoplasmic proteins in the exoproteome distinguish community- and hospital-associated methicillin-resistant Staphylococcus aureus USA300 lineages
Source: Virulence. 2017 May 5;8(6):891–907. doi: 10.1080/21505594.2017.1325064 (PMC5626246; doi:10.1080/21505594.2017.1325064)
Supplement: KVIR_S_1325064.zip [file kvir-08-06-1325064-s001.zip › KVIR_S_1325064_Table 5.xlsx]

## Sheet: Exponential_Unique_proteins
Unique proteins in CADK
Protein ID	Prokaryote ID	product	gene presence
f67263p2559	group_2379	hypothetical protein	in CADK, HADK, HANL-DE
f67263p634	isdI	Heme oxygenase (staphylobilin-producing) 2	in CADK, HADK, HANL-DE
f67263p1653	bcp	Putative peroxiredoxin bcp	in CADK, HADK, HANL-DE
f67263p964	ftsY	Signal recognition particle receptor FtsY	in CADK, HADK, HANL-DE
f67245p1448	chp	Chemotaxis inhibitory protein precursor	only in CADK
f67245p853	group_412	hypothetical protein	only in CADK
f67245p450	group_765	hypothetical protein	only in CADK
f67245p2394	nikA_3	Nickel-binding periplasmic protein precursor	only in CADK
f67245p1570	aphA	Aminoglycoside 3'-phosphotransferase	only in CADK
f67245p569	group_623	hypothetical protein	only in CADK
f67245p868	group_219	Enterotoxin type A precursor	only in CADK
f67263p1373	accB_2	Biotin carboxyl carrier protein of acetyl-CoA carboxylase	only in CADK
Unique proteins in HADK
Protein ID	Prokaryote ID	product	gene presence
f67263p952	lytN_1	putative cell wall hydrolase LytN precursor	in CADK, HADK, HANL-DE
f67263p117	group_2423	hypothetical protein	in CADK, HADK, HANL-DE
f67264p2442	group_712	hypothetical protein	in HADK & HANL-DE
f67245p87	blaR1	Regulatory protein BlaR1	in CADK & HADK
f67244p2216	entD	Enterotoxin type D precursor	only in HADK
f67264p1223	entG	Enterotoxin type G precursor	only in HADK
Unique proteins in HANL-DE
Protein ID	Prokaryote ID	product	gene presence
f67263p2569	rot	HTH-type transcriptional regulator rot	in CADK, HADK, HANL-DE
f67263p2145	entA_3	Enterotoxin type A precursor	only in HANL-DE

## Sheet: Stationary_Unique_proteins
Unique proteins in CADK
Protein ID	Prokaryote ID	product	gene presence
f67245p2178	alaS	Alanine--tRNA ligase	in CADK, HADK, HANL-DE
f67245p86	blaZ	Beta-lactamase precursor	in CADK, HADK, HANL-DE
f67263p2653	pheS	Phenylalanine--tRNA ligase alpha subunit	in CADK, HADK, HANL-DE
f67245p1448	chp	Chemotaxis inhibitory protein precursor	only in CADK
f67245p853	group_412	hypothetical protein	only in CADK
f67245p450	group_765	hypothetical protein	only in CADK
f67245p2394	nikA_3	Nickel-binding periplasmic protein precursor	only in CADK
f67245p1570	aphA	Aminoglycoside 3'-phosphotransferase	only in CADK
f67245p569	group_623	hypothetical protein	only in CADK
f67245p868	group_219	Enterotoxin type A precursor	only in CADK
Unique proteins in HADK
Protein ID	Prokaryote ID	product	gene presence
f67263p50	group_2628	Putative peptidyl-prolyl cis-trans isomerase	in CADK, HADK, HANL-DE
f67263p952	lytN_1	putative cell wall hydrolase LytN precursor	in CADK, HADK, HANL-DE
f67237p2533	ebh_3	Extracellular matrix-binding protein ebh precursor	in CADK, HADK, HANL-DE
f67263p2574	ribH	67-dimethyl-8-ribityllumazine synthase	in CADK, HADK, HANL-DE
f67264p2442	group_712	hypothetical protein	in HADK & HANL-DE
f67244p2216	entD	Enterotoxin type D precursor	only in HADK
Unique proteins in HANL-DE
Protein ID	Prokaryote ID	product	gene presence
f67263p813	upp	Uracil phosphoribosyltransferase	in CADK, HADK, HANL-DE
f67245p1446	sak	Staphylokinase precursor	in CADK & HANL-DE
f67263p2145	entA_3	Enterotoxin type A precursor	only in HANL-DE
